# Supplementary material for: Impact of a Single Hemodialysis Session on Oxidative Stress-Inducing and Oxidative Damage Biomarkers in End-Stage Kidney Disease Patients
Source: Curr Issues Mol Biol. 2026 May 6;48(5):482. doi: 10.3390/cimb48050482 (PMC13204637; doi:10.3390/cimb48050482)
Supplement: Supplementary file 1 [file cimb-48-00482-s001.zip]

Archive with 1 entries (1 files):
- cimb-4252041-supplementary.pdf
